# Supplementary material for: The ratio of serum Angiopoietin-1 to Angiopoietin-2 in patients with cervical cancer is a valuable diagnostic and prognostic biomarker
Source: PeerJ. 2017 May 30;5:e3387. doi: 10.7717/peerj.3387 (PMC5452943; doi:10.7717/peerj.3387)
Supplement: Data S1 [file peerj-05-3387-s001.zip › Raw data.xlsx]

## Sheet: serum value of three groups
Patients	Normal				CIN 1-3				Cervical squamous cell carcinoma( CSCC)				Cervical adenocarcinoma (CADC)
number	age	sAng-1	sAng-2	sAng-1/sAng-2	age	sAng-1	sAng-2	sAng-1/sAng-2	age	sAng-1	sAng-2	sAng-1/sAng-2	age	sAng-1	sAng-2	sAng-1/sAng-2
1	35	103.27	88.51	1.17	66	155.63	112.16	1.39	35	25.53	1.19	21.45	63	197.66	242.26	0.81
2	30	6.79	26.88	0.25	49	192.46	44.09	4.37	29	200.87	431.68	0.47	40	81.69	4.81	16.67
3	28	81.42	24.53	3.32	47	248.52	395.62	0.63	61	88	165.36	0.53	45	167.74	139.83	1.2
4	29	37.66	65.72	0.57	46	205.31	53.95	3.81	47	76.13	98.09	0.78	50	34	210.03	0.16
5	31	58.13	46.41	1.25	61	152.85	32.88	4.65	31	54.94	75.16	0.73	32	102.99	231.2	0.45
6	41	73.56	54.27	1.36	55	200.87	121.08	1.66	33	361.21	395.47	0.91	59	34.74	18.39	1.89
7	36	79.25	47.25	1.68	48	39.59	4.25	9.32	39	242.71	62.22	3.9	66	27.7	96.83	0.29
8	28	133.7	16.09	8.31	30	35.52	9.98	3.56	38	97.98	33.45	2.93	40	138.57	4.37	33.33
9	32	7.81	18.94	0.41	40	19.83	187.11	0.11	39	167.74	139.83	1.2	35	57.29	42.48	1.35
10	32	112.45	22.47	5	42	28.62	5.84	4.9	39	81.69	4.81	16.98	39	7.09	34.54	0.21
11	44	88.13	18.47	4.77	46	7.22	92.13	0.08	28	70.83	123.02	0.58	39	41.46	76.31	0.54
12	37	29.72	22.78	1.3	50	40.16	122.42	0.33	36	48.86	6.8	7.19	50	37.79	7.89	0.58
13	30	92.67	44.56	2.08	44	19.76	177.99	0.11	30	143.94	95.85	1.5	53	29.97	80.89	0.37
14	50	70.3	157.42	0.45	36	15.46	3.75	4.12	47	22.78	1.68	13.56	49	3.68	59.23	0.06
15	44	42.13	17.45	2.41	38	23.73	77.88	0.3	62	35.11	106.68	0.33	39	34.82	24.04	1.45
16	48	128.28	32.14	3.99	45	16.85	29.13	0.58	49	41.76	15.54	2.69	33	22.21	77.38	0.29
17	44	112.03	28.37	3.95	61	22.7	21.24	1.07	46	33.29	301.73	0.11	52	42.47	62.97	0.67
18	43	59.49	43.95	1.35	33	41.03	32.53	1.26	46	127.79	281.37	0.45
19	48	20.64	28.25	0.73	38	28.26	11.63	2.43	49	32.7	135.15	0.24
20	47	39.95	155.38	0.26	42	20.81	114.41	0.18	41	31.14	65.7	0.47
21	49	55.65	30.66	1.82	35	36.35	209.46	0.17	30	239.07	341.43	0.7
22	36	95.13	42.04	2.26	23	13.1	10.14	1.29	47	9.52	66.28	0.14
23	42	76.96	31.15	2.47	39	12.28	0.7	17.54	38	1.57	102	0.02
24	50	38.45	91.07	0.42	39	16.74	18.68	0.9	45	198.9	368.08	0.54
25	56	27.86	75.71	0.37	42	28.08	29.21	0.96	32	260.11	128.38	2.03
26	48	31.88	28.87	1.1	36	23.38	44.22	0.53	36	30.91	221.7	0.14
27	50	50.46	5.89	8.57	38	42.1	157.73	0.27	48	111.74	306.77	0.36
28	51	115.07	3.79	30.36	42	28.44	50.68	0.56	52	47.81	113.16	0.42
29	51	33.51	1.86	18.02	32	17.32	14.72	1.18	46	117.13	114.8	1.02
30	49	27.53	12.83	2.15	41	10.38	3.95	2.63	37	203.59	8.72	23.35
31	46	10.31	37.86	0.27	34	32.18	50.3	0.64	28	155.63	89.94	1.73
32	49	18.73	7.18	2.61	35	33.14	44.47	0.75	42	22.21	77.38	0.29
33	44	18.04	5.08	3.55	41	20.53	25.37	0.81	47	31.92	62.91	0.51
34	41	29.2	8.82	3.31	32	9.77	8.07	1.21	53	58.4	39.09	1.49
35	41	45.37	67.88	0.67	39	28.18	39.99	0.7	46	20.33	19.57	1.04
36	49	61.72	22.59	2.73	47	8.73	31.18	0.28	40	34	210.03	0.16
37	38	36.68	7.24	5.07	35	124.97	29.21	4.28	68	12.28	44.85	0.27
38	38	194.13	235.67	0.82	47	144.05	91.43	1.58	50	102.13	26.72	3.82
39	46	10.15	4.9	2.07	49	52.66	86.09	0.61	45	59.92	59.66	1
40	62	92.68	42.47	2.18	42	150.34	292.19	0.51	42	45.17	13.49	3.35
41	41	63.01	77.79	0.81	44	63.57	268.58	0.24	53	117.31	255.83	0.46
42	37	59.88	10.08	5.94	41	114.39	47.2	2.42	53	107.77	187.16	0.58
43	47	83.81	52.22	1.6	46	28.88	292.86	0.1	59	102.99	231.2	0.45
44					44	21.09	103.3	0.2	40	81.77	199.76	0.41
45									59	18.69	6.08	3.07
46									51	11.84	114.26	0.1
47									50	13.87	182.71	0.08
48									41	21.75	1.09	19.95
49									57	38.12	291.58	0.13
50									71	65.13	238.68	0.27
51									34	17.74	51.4	0.35
52									55	74.61	69.56	1.07
53									66	51.67	207.4	0.25
54									57	29.14	212.67	0.14
55									58	83.33	238.14	0.35
56									52	30.59	201.11	0.15
57									72	21.41	268.64	0.08
58									75	1.91	54.18	0.04
59									48	22.81	152.49	0.15
60									48	35.81	49.22	0.73

## Sheet: 77 cases cervical cancer
		Clinical pathological characteristics												Prognostic value
Patients number	Age(y)	group of age	sAng1	sAng2	sAng1/sAng2	sAng2/sAng1	FIGO stage	Pathological type	Differentiation	Lymphatic metastasis	Tumor size	LVSI		Recurrence	Died	PFS	OS	Group of sAng1	Group of sAng2	Group of sAng1/sAng2
		1="≤45y"	(pg/ml)	(pg/ml)			1="ⅠA1-ⅠB1"	1="cscc"	1="Well & moderate"	1="Yes", 2="No"	1="≤2cm"	1="No"						1="＜131.0 pg/ml "	1="＜156.4 pg/ml"	1="＜0.26"
		2="＞45y"					2="≥ⅠB2"	2="CADC"	2="Poor"	3="unknow"	2="＞2cm"	2="Yes"						2="≥131.0 pg/ml"	2="≥156.4pg/ml"	2="≥0.26"
1	38	1	1.57	102	0.02	64.97	1	1	2	2	1	1		0	0	48	48	1	1	1
2	75	2	1.91	54.18	0.04	28.35	2	1	2	3	2	2		0	0	31	31	1	1	1
3	50	2	13.87	182.71	0.08	13.17	2	1	2	3	1	2		0	0	31	31	1	2	1
4	72	2	21.41	268.64	0.08	12.55	2	1	2	3	2	2		0	0	30	30	1	1	1
5	51	2	11.84	114.26	0.1	9.65	2	1	2	3	1	2		0	0	31	31	1	2	1
6	46	2	33.29	301.73	0.11	9.06	1	1	1	2	1	1		0	0	44	44	1	2	1
7	57	2	38.12	291.58	0.13	7.65	2	1	2	3	2	2		1	0	11	27	1	2	1
8	57	2	29.14	212.67	0.14	7.3	2	1	2	3	2	2		1	1	14	17	1	2	1
9	36	1	30.91	221.7	0.14	7.17	1	1	1	2	1	1		miss	miss
10	45	1	9.52	66.28	0.14	6.96	1	1	2	1	1	1		miss	miss
11	48	2	22.81	152.49	0.15	6.69	2	1	2	3	2	2		1	0	28	31	1	2	1
12	52	2	30.59	201.11	0.15	6.58	2	1	2	3	2	2		1	1	11	15	1	2	1
13	49	2	32.7	135.15	0.24	4.13	2	1	1	2	1	1		0	0	42	42	1	2	1
14	66	2	51.67	207.4	0.25	4.01	2	1	2	3	2	2		1	1	8	9	1	2	1
15	71	2	65.13	238.68	0.27	3.66	2	1	2	3	2	2		miss	miss
16	68	2	12.28	44.85	0.27	3.65	2	1	2	1	2	1		0	0	40	40	1	1	2
17	42	2	22.21	77.38	0.29	3.48	1	1	1	2	2	1		1	0	9	22	1	1	2
18	44	1	37.46	130.44	0.29	3.48	1	1	1	2	1	1		0	0	41	41	1	2	2
19	62	2	35.11	106.68	0.33	3.04	2	1	1	2	1	1		0	0	39	39	1	1	2
20	34	1	17.74	51.4	0.35	2.9	1	1	1	2	2	2		0	0	31	31	1	1	2
21	58	2	83.33	238.14	0.35	2.86	2	1	2	3	2	2		0	0	12	12	1	2	2
22	48	2	111.74	306.77	0.36	2.75	2	1	2	2	1	1		0	0	34	34	1	2	2
23	58	2	121.64	299.27	0.41	2.46	1	1	1	1	1	2		0	0	45	45	1	2	2
24	40	1	81.77	199.76	0.41	2.44	2	1	2	1	1	2		1	1	3	18	1	2	2
25	52	2	47.81	113.16	0.42	2.37	1	1	2	2	1	1		0	0	38	38	1	1	2
26	46	2	127.79	281.37	0.45	2.2	2	1	1	2	1	1		0	0	44	44	1	2	2
27	53	2	117.31	255.83	0.46	2.18	2	1	1	1	1	2		0	0	44	44	1	2	2
28	29	1	200.87	431.68	0.47	2.15	1	1	1	1	1	1		1	0	15	47	0	2	2
29	41	1	31.14	65.7	0.47	2.11	2	1	1	1	1	1		0	0	40	40	1	1	2
30	47	2	31.92	62.91	0.51	1.97	1	1	1	2	2	1		0	0	40	40	1	1	2
31	46	2	198.9	368.08	0.53	1.85	1	1	2	2	1	1		0	0	46	46	1	2	2
32	61	2	88	165.36	0.53	1.88	1	1	1	1	1	1		0	0	40	40	1	1	2
33	28	1	70.83	123.02	0.58	1.74	1	1	2	2	1	1		0	0	19	19	1	1	2
34	53	2	107.77	187.16	0.58	1.74	1	1	1	1	1	2		miss	miss
35	46	2	239.07	341.43	0.7	1.43	1	1	2	1	1	1		miss	miss
36	48	2	35.81	49.22	0.73	1.37	2	1	2	3	2	2		miss	miss
37	44	1	76.13	98.09	0.78	1.29	2	1	1	1	1	1		miss	miss
38	31	1	59.94	75.16	0.8	1.37	1	1	1	2	1	1		0	0	41	41	1	1	2
39	52	2	63.89	75.47	0.85	1.18	1	1	1	1	1	2		0	0	14	14	0	2	2
40	33	1	361.21	395.47	0.91	1.09	1	1	1	2	1	1		0	0	47	47	1	1	2
41	45	1	59.92	59.66	1	1	1	1	1	1	1	2		0	0	40	40	0	2	2
42	46	2	117.13	114.8	1.02	0.98	1	1	2	2	1	1		0	0	24	24	1	1	2
43	46	2	20.33	19.57	1.04	0.96	1	1	1	2	2	1		0	0	47	47	1	1	2
44	55	2	74.61	69.56	1.07	0.93	2	1	2	3	2	2		0	0	30	30	1	1	2
45	53	2	58.4	39.09	1.49	0.67	1	1	1	2	2	1		0	0	31	31	1	1	2
46	30	1	143.94	95.85	1.5	0.67	1	1	1	2	1	1		0	0	21	21	0	1	2
47	28	1	155.63	89.94	1.73	0.58	2	1	1	2	2	1		1	1	4	19	1	1	2
48	32	1	260.11	128.38	2.03	0.49	1	1	2	2	1	1		0	0	38	38	1	1	2
49	49	2	41.76	15.54	2.69	0.37	1	1	1	2	1	1		0	0	30	30	0	1	2
50	38	1	97.98	33.45	2.93	0.34	1	1	1	2	1	1		1	miss	10
51	59	2	18.69	6.08	3.07	0.33	1	1	1	2	1	2		0	0	42	42	1	1	2
52	42	1	45.17	13.49	3.35	0.3	1	1	1	1	1	2		0	0	31	31	1	1	2
53	50	1	102.13	26.72	3.82	0.26	1	1	1	1	1	2		0	0	48	48	1	1	2
54	39	1	242.71	62.22	3.9	0.26	1	1	1	2	1	1		0	0	33	33	0	1	2
55	37	1	179.02	44.61	4.01	0.25	1	1	1	2	1	1		0	0	40	40	1	1	2
56	36	1	48.86	6.8	7.19	0.14	1	1	1	2	1	1		0	0	40	40	1	1	2
57	47	2	22.78	1.68	13.56	0.07	1	1	1	2	1	1		0	0	31	31	1	1	2
58	41	1	21.75	1.09	19.95	0.05	2	1	1	1	2	2		miss	miss			1	1	2
59	35	1	25.53	1.19	21.45	0.05	1	1	1	1	1	1		0	0	38	38	1	1	2
60	37	1	203.59	8.72	23.35	0.04	1	1	1	2	2	1		0	0	32	32	0	1	2
61	46	2	253.59	5.91	42.91	0.02	1	1	1	2	1	1		0	0	42	42	0	1	2
62	63	2	3.68	59.23	0.06	16.11	2	2	1	2	1	2		1	0	38	38	1	1	2
63	40	1	34	210.03	0.16	6.18	2	2	2	3	2	1		0	0	33	33	1	1	2
64	45	1	7.09	34.54	0.21	4.87	2	2	1	2	1	1		1	1	8	10	1	1	2
65	50	2	27.7	96.83	0.29	3.5	1	2	1	2	2	1		miss	miss			1	1	2
66	32	1	29.97	80.89	0.37	2.7	2	2	1	3	1	2		1	1	5	22	1	1	2
67	59	2	102.99	231.2	0.45	2.24	1	2	1	2	1	2		0	0	38	38	1	2	2
68	66	2	41.46	76.31	0.54	1.84	2	2	1	2	1	1		0	0	32	32	0	2	2
69	40	1	42.47	62.97	0.67	1.48	2	2	2	2	1	2		0	0	48	48	1	2	2
70	35	1	197.66	242.26	0.82	1.23	1	2	1	2	1	1		miss	miss			1	1	2
71	39	1	167.74	139.83	1.2	0.83	1	2	1	2	1	1		1	0	38	40	1	1	2
72	39	1	57.29	42.48	1.35	0.74	2	2	1	1	2	1		0	0	34	34	0	1	2
73	50	2	34.82	24.04	1.45	0.69	2	2	1	3	2	2		1	0	22	37	1	1	2
74	53	2	34.74	18.39	1.89	0.53	1	2	1	2	1	1		miss	miss			0	1	2
75	49	2	37.79	7.89	4.79	1.72	2	2	1	2	1	1		0	0	35	35	0	1	2
76	39	1	81.69	4.81	16.98	0.06	2	2	1	1	2	1		1	1	21	25	1	1	2
77	33	1	138.57	4.37	31.71	0.03	2	2	1	1	2	1		1	0	14	38	0	1	2

## Sheet: 25 cervical cancer & 10 normal
Number	Group	Ang1 expression in epithelia	Ang2 expression in epithelia	MVD	sAng1	sAng2	sAng1/sAng2
	1="cervical cancer"	1="Negtive"	1="Negtive"		(pg/ml)	(pg/ml)
	2="Normal"	2="Positive"	2="Positive"
1	1	1	1	7	81.69	4.81	16.98
2	1	1	1	20.6	35.11	106.68	0.33
3	1	1	1	18.5	22.21	77.38	0.29
4	1	1	1	27.5	121.64	299.27	0.41
5	1	1	1	15.4	76.13	99.09	0.78
6	1	1	1	16.4	47.81	113.16	0.42
7	1	1	1	12.9	54.94	75.16	0.73
8	1	1	2	12.9	117.13	114.8	1.02
9	1	1	2	10.7	0.46	117.31	0.46
10	1	1	2	10.4	127.79	281.37	0.45
11	1	2	1	10.5	102.13	26.72	3.82
12	1	2	2	13.6	107.77	187.16	0.58
13	1	2	2	14.8	63.89	75.47	0.85
14	1	2	2	8.3	12.28	44.85	0.27
15	1	2	2	12.8	41.76	15.54	2.69
16	1	2	2	24	29.97	80.89	0.37
17	1	2	2	14.3	9.52	66.28	0.14
18	1	2	2	11.7	111.74	306.77	0.36
19	1	2	2	13.6	34.74	18.39	1.89
20	1	2	2	14.1	3.68	59.23	0.06
21	1	2	2	13.6	0.45	102.99	0.45
22	1	2	2	15.8	43.63	0.22	196.5
23	1	2	2	11.6	33.29	301.73	0.11
24	1	2	2	14.9	81.77	26.72	0.41
25	1	2	2	13.8	200.87	431.68	0.47
26	2	1	1	3.7	10.31	17.01	0.61
27	2	1	1	6.9	45.37	67.88	0.67
28	2	1	1	3.8	27.53	32.81	0.84
29	2	1	1	3.8	10.15	4.9	2.07
30	2	1	1	3.8	18.73	7.18	2.6
31	2	1	1	5.5	61.72	22.59	2.73
32	2	1	1	2.8	29.2	8.82	3.31
33	2	1	1	5.7	18.04	5.08	3.55
34	2	1	1	4.6	36.68	7.24	5.01
35	2	1	1	5.6	33.51	1.86	18
